# Supplementary material for: Acanthopanax senticosus Polysaccharide Enhances the Pathogen Resistance of Radiation-Damaged Caenorhabditis elegans through Intestinal p38 MAPK-SKN-1/ATF-7 Pathway and Stress Response
Source: Int J Mol Sci. 2022 May 1;23(9):5034. doi: 10.3390/ijms23095034 (PMC9103771; doi:10.3390/ijms23095034)
Supplement: Supplementary file 1 [file ijms-23-05034-s001.zip]

Archive with 1 entries (1 files):
- ijms-1676131-supplementary.pdf
